# Supplementary material for: Single-Strain Probiotic Lactobacilli for the Treatment of Atopic Dermatitis in Children: A Systematic Review and Meta-Analysis
Source: Pharmaceutics. 2023 Apr 17;15(4):1256. doi: 10.3390/pharmaceutics15041256 (PMC10146705; doi:10.3390/pharmaceutics15041256)
Supplement: Supplementary file 1 [file pharmaceutics-15-01256-s001.zip]

Archive with 1 entries (1 files):
- Supplementary S1.pdf
